# Supplementary material for: Short term changes in the proteome of human cerebral organoids induced by 5-MeO-DMT
Source: Sci Rep. 2017 Oct 9;7:12863. doi: 10.1038/s41598-017-12779-5 (PMC5634411; doi:10.1038/s41598-017-12779-5)
Supplement: Supplementary file 1 — Supplementary Table 1 [file 41598_2017_12779_MOESM1_ESM.xlsx]

## Sheet: Proteins
Accession	Gene Name	Peptide count	Unique peptides	Description	Log2Ratio
A6NDG6	PGP	9	4	Phosphoglycolate phosphatase	11.2763
Q7Z494	NPHP3	42	8	Nephrocystin-3	9.54816
Q00577	PURA	3	2	Transcriptional activator protein Pur-alpha	9.15045
S4R3R3	SPATA6	3	2	Spermatogenesis-associated protein 6	8.23833
F5H390	CORO1B	8	1	Coronin	8.09883
H7C435	COL3A1	4	1	Collagen alpha-1(III) chain	7.96625
Q8IVL6	P3H3	8	2	Prolyl 3-hydroxylase 3	7.8391
Q8IZ07	ANKRD13A	6	1	Ankyrin repeat domain-containing protein 13A	7.55629
Q16513	PKN2	18	5	Serine/threonine-protein kinase N2	7.3565
P56192	MARS	62	26	Methionine--tRNA ligase, cytoplasmic	7.34141
P46087	NOP2	9	3	Probable 28S rRNA (cytosine(4447)-C(5))-methyltransferase	7.32332
P17081	RHOQ	7	1	Rho-related GTP-binding protein RhoQ	7.25126
Q8TAV3	CYP2W1	4	1	Cytochrome P450 2W1	7.0503
P29083	GTF2E1	13	4	General transcription factor IIE subunit 1	6.97059
Q63HQ2	EGFLAM	6	3	Pikachurin	6.8591
Q9P2K1	CC2D2A	29	8	Coiled-coil and C2 domain-containing protein 2A	6.85687
P53677	AP3M2	7	2	AP-3 complex subunit mu-2	6.83318
P60510	PPP4C	12	1	Serine/threonine-protein phosphatase 4 catalytic subunit	6.58435
P17535	JUND	6	3	Transcription factor jun-D	6.51719
P19320	VCAM1	7	3	Vascular cell adhesion protein 1	6.31069
Q49A92	C8orf34	3	2	Uncharacterized protein C8orf34	6.22174
Q8NFQ8	TOR1AIP2	11	6	Torsin-1A-interacting protein 2	6.21656
P58743	SLC26A5	6	2	Prestin	6.20651
P04075	ALDOA	111	29	Fructose-bisphosphate aldolase A	6.18304
Q9H115	NAPB	24	8	Beta-soluble NSF attachment protein	6.17959
Q9Y5V3	MAGED1	21	5	Melanoma-associated antigen D1	6.15246
Q9ULT0	TTC7A	9	2	Tetratricopeptide repeat protein 7A	6.13017
Q92995	USP13	20	6	Ubiquitin carboxyl-terminal hydrolase 13	6.11936
E7EUY3	PCCB	35	1	Propionyl-CoA carboxylase beta chain, mitochondrial	6.07133
Q8N3V7	SYNPO	7	1	Synaptopodin	6.0617
P27987	ITPKB	13	5	Inositol-trisphosphate 3-kinase B	5.93413
P19622	EN2	6	2	Homeobox protein engrailed-2	5.88273
O75380	NDUFS6	10	7	NADH dehydrogenase [ubiquinone] iron-sulfur protein 6, mitochondrial	5.85234
O14508	SOCS2	5	2	Suppressor of cytokine signaling 2	5.79264
Q9Y276	BCS1L	16	9	Mitochondrial chaperone BCS1	5.75427
Q9NZ08	ERAP1	37	12	Endoplasmic reticulum aminopeptidase 1	5.73654
O00443	PIK3C2A	44	18	Phosphatidylinositol 4-phosphate 3-kinase C2 domain-containing subunit alpha	5.69346
A0A087X2B6	CCAR2	37	3	Cell cycle and apoptosis regulator protein 2	5.67806
Q8N6L0	CCDC155	8	4	Protein KASH5	5.6067
P21817	RYR1	224	77	Ryanodine receptor 1	5.60663
Q9Y3A3	MOB4	11	1	MOB-like protein phocein	5.52247
Q8N2R8	FAM43A	3	2	Protein FAM43A	5.44242
O95218	ZRANB2	3	2	Zinc finger Ran-binding domain-containing protein 2	5.39767
Q96NJ5	KLHL32	6	2	Kelch-like protein 32	5.37869
Q9H790	EXO5	5	4	Exonuclease V	5.36376
Q02040	AKAP17A	8	1	A-kinase anchor protein 17A	5.30657
Q7Z3J3	RGPD4	67	1	RanBP2-like and GRIP domain-containing protein 4	5.28347
P49915	GMPS	64	33	GMP synthase [glutamine-hydrolyzing]	5.23334
Q5SYC1	CLVS2	5	1	Clavesin-2	5.19688
Q17RS7	GEN1	7	1	Flap endonuclease GEN homolog 1	5.19141
Q9BU20	RSG1	4	2	REM2- and Rab-like small GTPase 1	5.07853
Q8IUC4	RHPN2	10	3	Rhophilin-2	5.07353
K7EL21	CAPS	13	3	Calcyphosin	5.05269
P42167	TMPO	62	14	Lamina-associated polypeptide 2, isoforms beta/gamma	5.04439
P42166	TMPO	72	14	Lamina-associated polypeptide 2, isoform alpha	5.03853
Q86YT6	MIB1	4	2	E3 ubiquitin-protein ligase MIB1	4.95809
P18074	ERCC2	28	4	TFIIH basal transcription factor complex helicase XPD subunit	4.95572
P35659	DEK	38	10	Protein DEK	4.93313
A4D0V7	CPED1	14	4	Cadherin-like and PC-esterase domain-containing protein 1	4.93093
O14639	ABLIM1	32	2	Actin-binding LIM protein 1	4.86352
P61966	AP1S1	7	2	AP-1 complex subunit sigma-1A	4.83062
P25490	YY1	5	1	Transcriptional repressor protein YY1	4.80143
E9PG35	MCCC1	6	1	Methylcrotonoyl-CoA carboxylase subunit alpha, mitochondrial	4.7939
P25092	GUCY2C	5	4	Heat-stable enterotoxin receptor	4.79378
Q15811	ITSN1	116	28	Intersectin-1	4.79192
P45880	VDAC2	46	26	Voltage-dependent anion-selective channel protein 2	4.78712
P23258	TUBG1	38	17	Tubulin gamma-1 chain	4.77182
Q12799	TCP10	9	1	T-complex protein 10A homolog	4.76122
Q96DT5	DNAH11	101	3	Dynein heavy chain 11, axonemal	4.73086
Q6ZQQ6	WDR87	70	2	WD repeat-containing protein 87	4.72353
Q96L96	ALPK3	16	6	Alpha-protein kinase 3	4.71267
Q8NCY6	MSANTD4	3	2	Myb/SANT-like DNA-binding domain-containing protein 4	4.67236
P07686	HEXB	44	3	Beta-hexosaminidase subunit beta	4.65944
Q9P127	LUZP4	11	2	Leucine zipper protein 4	4.65189
O15440	ABCC5	7	3	Multidrug resistance-associated protein 5	4.65022
Q2M3V2	SOWAHA	5	1	Ankyrin repeat domain-containing protein SOWAHA	4.62313
Q8NHV4	NEDD1	15	3	Protein NEDD1	4.61697
Q9Y5J1	UTP18	15	1	U3 small nucleolar RNA-associated protein 18 homolog	4.60842
Q17RN3	FAM98C	8	4	Protein FAM98C	4.60604
Q9BY50	SEC11C	3	2	Signal peptidase complex catalytic subunit SEC11C	4.58671
B8ZZ10	LUC7L	12	1	LUC7-like (S. cerevisiae)	4.58613
P17050	NAGA	15	7	Alpha-N-acetylgalactosaminidase	4.56498
Q8TBZ2	MYCBPAP	13	3	MYCBP-associated protein	4.53546
P13473	LAMP2	8	5	Lysosome-associated membrane glycoprotein 2	4.53432
Q9BRC7	PLCD4	6	1	1-phosphatidylinositol 4,5-bisphosphate phosphodiesterase delta-4	4.5268
Q9UK73	FEM1B	5	1	Protein fem-1 homolog B	4.51008
P25098	GRK2	14	4	Beta-adrenergic receptor kinase 1	4.50047
Q9BRT8	CBWD1	6	2	COBW domain-containing protein 1	4.46618
P07437	TUBB	229	21	Tubulin beta chain	4.44108
Q9ULU4	ZMYND8	23	3	Protein kinase C-binding protein 1	4.43037
Q0IIM8	TBC1D8B	22	7	TBC1 domain family member 8B	4.42163
O43424	GRID2	5	1	Glutamate receptor ionotropic, delta-2	4.41379
C9JNK6	MTX2	6	3	Metaxin-2	4.4068
Q6NXE6	ARMC6	9	2	Armadillo repeat-containing protein 6	4.38578
Q15007	WTAP	13	4	Pre-mRNA-splicing regulator WTAP	4.38575
A0A0D9SG04	COBLL1	46	4	Cordon-bleu protein-like 1	4.37553
Q92619	HMHA1	17	1	Minor histocompatibility protein HA-1	4.32733
Q9H0R4	HDHD2	11	6	Haloacid dehalogenase-like hydrolase domain-containing protein 2	4.29454
P48595	SERPINB10	4	2	Serpin B10	4.29058
Q4VNC0	ATP13A5	4	1	Probable cation-transporting ATPase 13A5	4.28429
Q9C035	TRIM5	5	4	Tripartite motif-containing protein 5	4.26536
Q9H269	VPS16	37	15	Vacuolar protein sorting-associated protein 16 homolog	4.26155
O94762	RECQL5	23	5	ATP-dependent DNA helicase Q5	4.25888
Q11203	ST3GAL3	4	1	CMP-N-acetylneuraminate-beta-1,4-galactoside alpha-2,3-sialyltransferase	4.24544
Q16670	ZSCAN26	4	2	Zinc finger and SCAN domain-containing protein 26	4.23807
Q9NPI6	DCP1A	7	3	mRNA-decapping enzyme 1A	4.22615
Q86WV1	SKAP1	7	3	Src kinase-associated phosphoprotein 1	4.19886
P52799	EFNB2	4	2	Ephrin-B2	4.19849
Q13315	ATM	110	27	Serine-protein kinase ATM	4.17726
Q86YD1	PTOV1	7	3	Prostate tumor-overexpressed gene 1 protein	4.15314
Q9UKF5	ADAM29	8	1	Disintegrin and metalloproteinase domain-containing protein 29	4.14264
Q6YN16	HSDL2	31	13	Hydroxysteroid dehydrogenase-like protein 2	4.11841
Q9Y6R9	CCDC61	5	1	Coiled-coil domain-containing protein 61	4.09217
Q8ND56	LSM14A	9	6	Protein LSM14 homolog A	4.08675
Q8WTQ7	GRK7	7	1	G protein-coupled receptor kinase 7	4.08443
Q9HD67	MYO10	78	22	Unconventional myosin-X	4.04164
Q5T481	RBM20	5	1	RNA-binding protein 20	4.02765
Q9Y2T3	GDA	13	5	Guanine deaminase	4.01951
Q16576	RBBP7	28	3	Histone-binding protein RBBP7	4.00676
P14060	HSD3B1	5	1	3 beta-hydroxysteroid dehydrogenase/Delta 5-->4-isomerase type 1	3.99597
Q92599	SEPT8	46	2	Septin-8	3.98039
O15524	SOCS1	4	2	Suppressor of cytokine signaling 1	3.97946
P08476	INHBA	6	2	Inhibin beta A chain	3.97755
Q8IXQ3	C9orf40	3	2	Uncharacterized protein C9orf40	3.96621
P49641	MAN2A2	31	19	Alpha-mannosidase 2x	3.94115
F8WE04	HSPB1	31	1	Heat shock protein beta-1	3.89149
A8TX70	COL6A5	93	26	Collagen alpha-5(VI) chain	3.88955
Q86UP3	ZFHX4	47	1	Zinc finger homeobox protein 4	3.88087
Q9NZV7	ZIM2	6	3	Zinc finger imprinted 2	3.87313
Q9UK32	RPS6KA6	20	2	Ribosomal protein S6 kinase alpha-6	3.84856
H0YBS0	ANK1	18	2	Ankyrin-1	3.84394
P31930	UQCRC1	52	26	Cytochrome b-c1 complex subunit 1, mitochondrial	3.83701
O43683	BUB1	13	5	Mitotic checkpoint serine/threonine-protein kinase BUB1	3.82477
Q92552	MRPS27	8	1	28S ribosomal protein S27, mitochondrial	3.80052
Q9HCZ1	ZNF334	4	1	Zinc finger protein 334	3.79992
P0C221	CCDC175	8	1	Coiled-coil domain-containing protein 175	3.79592
P48382	RFX5	16	6	DNA-binding protein RFX5	3.76935
Q8N428	GALNT16	3	2	Polypeptide N-acetylgalactosaminyltransferase 16	3.75039
Q96MK2	FAM65C	14	2	Protein FAM65C	3.73247
Q9Y2I7	PIKFYVE	47	6	1-phosphatidylinositol 3-phosphate 5-kinase	3.72864
P43119	PTGIR	3	3	Prostacyclin receptor	3.71424
Q9BXY0	MAK16	9	2	Protein MAK16 homolog	3.69613
Q5JS37	NHLRC3	4	2	NHL repeat-containing protein 3	3.69572
O95965	ITGBL1	4	2	Integrin beta-like protein 1	3.68771
O43181	NDUFS4	9	6	NADH dehydrogenase [ubiquinone] iron-sulfur protein 4, mitochondrial	3.6875
A0A087X0H9	RBM26	27	1	RNA-binding protein 26	3.67047
Q86XL3	ANKLE2	24	4	Ankyrin repeat and LEM domain-containing protein 2	3.66115
Q96EE3	SEH1L	19	4	Nucleoporin SEH1	3.64499
Q6PGP7	TTC37	51	16	Tetratricopeptide repeat protein 37	3.63082
F5GXK4	TBC1D14	3	2	TBC1 domain family member 14	3.6273
Q6UWJ1	TMCO3	4	2	Transmembrane and coiled-coil domain-containing protein 3	3.62601
A0A087WT99	C11orf54	17	7	Ester hydrolase C11orf54	3.60185
P54756	EPHA5	25	6	Ephrin type-A receptor 5	3.59119
Q14674	ESPL1	50	16	Separin	3.586
P49448	GLUD2	61	7	Glutamate dehydrogenase 2, mitochondrial	3.58077
Q5VT61	TRIM46	6	1	Tripartite motif-containing 46, isoform CRA_c	3.58069
P53007	SLC25A1	22	8	Tricarboxylate transport protein, mitochondrial	3.57004
P09871	C1S	11	3	Complement C1s subcomponent	3.56285
Q8IWF2	FOXRED2	5	1	FAD-dependent oxidoreductase domain-containing protein 2	3.56203
H0YI72	ANKS1B	4	1	Ankyrin repeat and sterile alpha motif domain-containing protein 1B	3.55713
Q8N5U6	RNF10	8	4	RING finger protein 10	3.55041
Q96SZ6	CDK5RAP1	10	2	CDK5 regulatory subunit-associated protein 1	3.54658
Q6NXG1	ESRP1	7	2	Epithelial splicing regulatory protein 1	3.54267
Q96GE4	CEP95	8	1	Centrosomal protein of 95 kDa	3.53563
A0A088AWN2	WDR20	6	1	WD repeat-containing protein 20	3.52852
Q9NVI1	FANCI	19	2	Fanconi anemia group I protein	3.52355
P01116	KRAS	19	3	GTPase KRas	3.51216
Q6PCB7	SLC27A1	10	1	Long-chain fatty acid transport protein 1	3.50679
O15297	PPM1D	12	3	Protein phosphatase 1D	3.49202
Q96C86	DCPS	14	6	m7GpppX diphosphatase	3.48502
Q6ZRI8	ARHGAP36	6	2	Rho GTPase-activating protein 36	3.46794
B0QY60	SUN2	8	1	SUN domain-containing protein 2	3.46555
Q9NS69	TOMM22	6	4	Mitochondrial import receptor subunit TOM22 homolog	3.46155
Q5T011	SZT2	12	4	Protein SZT2	3.4589
A0A0A0MS54	PRKACB	20	3	cAMP-dependent protein kinase catalytic subunit beta	3.4538
Q9Y216	MTMR7	4	1	Myotubularin-related protein 7	3.44065
Q96PQ0	SORCS2	10	1	VPS10 domain-containing receptor SorCS2	3.43795
A0A0D9SF58	CHTF18	18	2	Chromosome transmission fidelity protein 18 homolog	3.43728
Q86VI1	EXOC3L1	16	4	Exocyst complex component 3-like protein	3.42337
Q9NR12	PDLIM7	15	2	PDZ and LIM domain protein 7	3.4231
Q9NRV9	HEBP1	12	7	Heme-binding protein 1	3.41658
P49441	INPP1	8	4	Inositol polyphosphate 1-phosphatase	3.39765
E9PFV2	PPARG	10	3	Peroxisome proliferator-activated receptor gamma	3.39582
Q9NWK9	ZNHIT6	11	4	Box C/D snoRNA protein 1	3.38619
F6T1Q0	PDE12	6	1	2',5'-phosphodiesterase 12	3.38132
Q9BYJ9	YTHDF1	12	2	YTH domain-containing family protein 1	3.37854
Q8TD43	TRPM4	7	2	Transient receptor potential cation channel subfamily M member 4	3.37404
Q9P2P1	NYNRIN	11	3	Protein NYNRIN	3.36404
Q04912	MST1R	19	5	Macrophage-stimulating protein receptor	3.35875
P51813	BMX	6	1	Cytoplasmic tyrosine-protein kinase BMX	3.35852
Q9UMS4	PRPF19	38	26	Pre-mRNA-processing factor 19	3.3544
Q96A49	SYAP1	11	6	Synapse-associated protein 1	3.35362
Q6AWC2	WWC2	9	2	Protein WWC2	3.35172
Q96II8	LRCH3	17	6	Leucine-rich repeat and calponin homology domain-containing protein 3	3.34566
Q86X10	RALGAPB	13	5	Ral GTPase-activating protein subunit beta	3.33767
P00403	MT-CO2	7	4	Cytochrome c oxidase subunit 2	3.33173
O60828	PQBP1	7	4	Polyglutamine-binding protein 1	3.32412
Q9C0F0	ASXL3	19	10	Putative Polycomb group protein ASXL3	3.31761
P51570	GALK1	25	10	Galactokinase	3.31441
P49589	CARS	37	12	Cysteine--tRNA ligase, cytoplasmic	3.31432
Q9Y536	PPIAL4A	15	2	Peptidyl-prolyl cis-trans isomerase A-like 4A/B/C	3.3139
P16435	POR	62	5	NADPH--cytochrome P450 reductase	3.31302
Q7Z6I6	ARHGAP30	11	3	Rho GTPase-activating protein 30	3.30264
Q06830	PRDX1	78	40	Peroxiredoxin-1	3.29855
Q9HBI0	PARVG	3	2	Gamma-parvin	3.28588
Q2UY09	COL28A1	8	2	Collagen alpha-1(XXVIII) chain	3.27827
O94921	CDK14	5	2	Cyclin-dependent kinase 14	3.27811
E9PNW4	CD59	5	2	CD59 glycoprotein	3.26858
P14618	PKM	189	10	Pyruvate kinase PKM	3.25835
Q9NTI5	PDS5B	40	7	Sister chromatid cohesion protein PDS5 homolog B	3.24577
Q92696	RABGGTA	12	3	Geranylgeranyl transferase type-2 subunit alpha	3.23467
Q96T23	RSF1	107	37	Remodeling and spacing factor 1	3.23395
Q5TFQ8	SIRPB1	10	2	Signal-regulatory protein beta-1 isoform 3	3.22709
Q96DN2	VWCE	4	2	von Willebrand factor C and EGF domain-containing protein	3.22646
Q63HR2	TNS2	5	1	Tensin-2	3.22419
O60568	PLOD3	42	11	Procollagen-lysine,2-oxoglutarate 5-dioxygenase 3	3.20676
P04350	TUBB4A	180	6	Tubulin beta-4A chain	3.1949
Q00537	CDK17	24	8	Cyclin-dependent kinase 17	3.1827
Q9BTX7	TTPAL	4	1	Alpha-tocopherol transfer protein-like	3.18193
P23229	ITGA6	21	3	Integrin alpha-6	3.18083
Q8TES7	FBF1	14	2	Fas-binding factor 1	3.16506
Q149N8	SHPRH	10	2	E3 ubiquitin-protein ligase SHPRH	3.16493
Q8NFF5	FLAD1	16	3	FAD synthase	3.16412
Q96A35	MRPL24	12	7	39S ribosomal protein L24, mitochondrial	3.15247
Q9Y2F5	ICE1	27	6	Little elongation complex subunit 1	3.15236
Q8WUB8	PHF10	16	5	PHD finger protein 10	3.15058
Q01658	DR1	6	4	Protein Dr1	3.13569
A0A087WVR3	UHRF1	15	7	E3 ubiquitin-protein ligase UHRF1	3.13524
J3KPQ4	ARHGAP9	13	3	Rho GTPase activating protein 9, isoform CRA_a	3.13462
Q8WWZ7	ABCA5	21	6	ATP-binding cassette sub-family A member 5	3.12912
P04066	FUCA1	9	5	Tissue alpha-L-fucosidase	3.1274
O15353	FOXN1	6	3	Forkhead box protein N1	3.11814
O60284	ST18	5	5	Suppression of tumorigenicity 18 protein	3.10928
Q9NXC5	MIOS	11	4	WD repeat-containing protein mio	3.10822
Q9Y4C0	NRXN3	32	10	Neurexin-3	3.10123
P16118	PFKFB1	12	4	6-phosphofructo-2-kinase/fructose-2,6-bisphosphatase 1	3.09643
Q0VGE8	ZNF816	6	2	Zinc finger protein 816	3.09302
Q96C24	SYTL4	12	5	Synaptotagmin-like protein 4	3.09221
Q96L73	NSD1	20	6	Histone-lysine N-methyltransferase, H3 lysine-36 and H4 lysine-20 specific	3.08383
O60522	TDRD6	34	12	Tudor domain-containing protein 6	3.06018
Q14679	TTLL4	16	6	Tubulin polyglutamylase TTLL4	3.05396
P14174	MIF	15	9	Macrophage migration inhibitory factor	3.05088
B4DDR8	MED24	9	1	Mediator of RNA polymerase II transcription subunit 24	3.04982
Q8IWJ2	GCC2	158	42	GRIP and coiled-coil domain-containing protein 2	3.04674
P35579	MYH9	283	111	Myosin-9	3.04286
Q9C0B1	FTO	24	10	Alpha-ketoglutarate-dependent dioxygenase FTO	3.03787
P48378	RFX2	11	1	DNA-binding protein RFX2	3.03752
P43686	PSMC4	72	41	26S protease regulatory subunit 6B	3.03301
Q9Y263	PLAA	38	15	Phospholipase A-2-activating protein	3.03117
Q9NR45	NANS	31	18	Sialic acid synthase	3.02375
F5GZ78	PXN	22	4	Paxillin	3.01671
Q9P2Y5	UVRAG	11	2	UV radiation resistance-associated gene protein	3.01448
A0A0C4DGS1	DDOST	32	22	Dolichyl-diphosphooligosaccharide--protein glycosyltransferase 48 kDa subunit	3.00136
P35354	PTGS2	6	2	Prostaglandin G/H synthase 2	2.99004
P05386	RPLP1	12	4	60S acidic ribosomal protein P1	2.96828
Q68D51	DENND2C	8	2	DENN domain-containing protein 2C	2.96033
P60953	CDC42	29	15	Cell division control protein 42 homolog	2.9591
P51451	BLK	6	2	Tyrosine-protein kinase Blk	2.95204
G5EA03	LIMCH1	28	3	LIM and calponin homology domains-containing protein 1	2.94887
Q5BJF6	ODF2	16	5	Outer dense fiber protein 2	2.94839
P29374	ARID4A	17	2	AT-rich interactive domain-containing protein 4A	2.94705
Q8WXD9	CASKIN1	8	2	Caskin-1	2.94671
P00813	ADA	23	9	Adenosine deaminase	2.94579
Q9H8L6	MMRN2	5	2	Multimerin-2	2.94132
C9JFK9	BAG3	14	1	BAG family molecular chaperone regulator 3	2.94112
O14640	DVL1	9	2	Segment polarity protein dishevelled homolog DVL-1	2.94003
Q9Y2K7	KDM2A	17	2	Lysine-specific demethylase 2A	2.93834
Q96QR8	PURB	22	10	Transcriptional activator protein Pur-beta	2.93683
P05060	CHGB	13	5	Secretogranin-1	2.93564
Q70CQ2	USP34	120	39	Ubiquitin carboxyl-terminal hydrolase 34	2.92429
O75604	USP2	7	1	Ubiquitin carboxyl-terminal hydrolase 2	2.9228
Q8IVF5	TIAM2	49	12	T-lymphoma invasion and metastasis-inducing protein 2	2.92101
Q06278	AOX1	13	3	Aldehyde oxidase	2.90707
Q8IZL8	PELP1	13	7	Proline-, glutamic acid- and leucine-rich protein 1	2.90029
B4DN67	KIRREL	13	1	Kin of IRRE-like protein 1	2.89963
P29803	PDHA2	12	3	Pyruvate dehydrogenase E1 component subunit alpha, testis-specific form, mitochondrial	2.8995
Q6ZVL6	KIAA1549L	15	2	UPF0606 protein KIAA1549L	2.89838
P83916	CBX1	24	3	Chromobox protein homolog 1	2.89475
Q5SGD2	PPM1L	8	4	Protein phosphatase 1L	2.8895
E5RIW6	SLC25A30	5	2	Kidney mitochondrial carrier protein 1	2.88721
Q14CM0	FRMPD4	14	4	FERM and PDZ domain-containing protein 4	2.88325
Q96GA7	SDSL	24	10	Serine dehydratase-like	2.87501
Q96NX9	DACH2	13	1	Dachshund homolog 2	2.87447
P30530	AXL	4	2	Tyrosine-protein kinase receptor UFO	2.86605
O95202	LETM1	78	35	LETM1 and EF-hand domain-containing protein 1, mitochondrial	2.85653
Q9UJT1	TUBD1	11	2	Tubulin delta chain	2.85596
Q9Y3B3	TMED7	12	5	Transmembrane emp24 domain-containing protein 7	2.8521
Q01484	ANK2	386	12	Ankyrin-2	2.85095
Q86WS4	C12orf40	9	3	Uncharacterized protein C12orf40	2.83884
A1L0T0	ILVBL	22	7	Acetolactate synthase-like protein	2.82474
Q9UID3	VPS51	8	2	Vacuolar protein sorting-associated protein 51 homolog	2.81338
Q9UPN7	PPP6R1	8	1	Serine/threonine-protein phosphatase 6 regulatory subunit 1	2.80637
P10645	CHGA	10	5	Chromogranin-A	2.80504
Q12857	NFIA	16	8	Nuclear factor 1 A-type	2.80352
Q99541	PLIN2	21	12	Perilipin-2	2.80131
A0A0C4DGT6	ACD	3	2	Adrenocortical dysplasia protein homolog	2.78658
Q96N23	CFAP54	96	30	Cilia- and flagella-associated protein 54	2.78151
P08603	CFH	11	5	Complement factor H	2.78054
F1T0I1	SEC16A	82	3	Protein transport protein Sec16A	2.77662
Q8WZ74	CTTNBP2	36	15	Cortactin-binding protein 2	2.77039
Q16204	CCDC6	32	13	Coiled-coil domain-containing protein 6	2.76982
O95922	TTLL1	7	2	Probable tubulin polyglutamylase TTLL1	2.76083
H7C070	KIAA1109	17	2	Uncharacterized protein KIAA1109	2.76023
O75155	CAND2	12	2	Cullin-associated NEDD8-dissociated protein 2	2.75405
Q8IY51	TIGD4	4	3	Tigger transposable element-derived protein 4	2.75201
Q9BVQ7	SPATA5L1	13	1	Spermatogenesis-associated protein 5-like protein 1	2.74953
Q8WTX9	ZDHHC1	4	3	Probable palmitoyltransferase ZDHHC1	2.73657
Q8NFS9	GCNT2	5	2	N-acetyllactosaminide beta-1,6-N-acetylglucosaminyl-transferase, isoform C	2.71873
Q8NA69	C19orf45	6	2	Uncharacterized protein C19orf45	2.71412
D6RBW1	EIF4E	14	1	Eukaryotic translation initiation factor 4E	2.70318
Q8N6C5	IGSF1	4	1	Immunoglobulin superfamily member 1	2.69606
Q96QC0	PPP1R10	4	1	Serine/threonine-protein phosphatase 1 regulatory subunit 10	2.68938
Q5T089	MORN1	5	1	MORN repeat-containing protein 1	2.68025
D6RFW1	SGTB	7	2	Small glutamine-rich tetratricopeptide repeat-containing protein beta	2.67205
Q16206	ENOX2	9	3	Ecto-NOX disulfide-thiol exchanger 2	2.66962
Q9Y5G5	PCDHGA8	7	3	Protocadherin gamma-A8	2.66945
P04843	RPN1	96	48	Dolichyl-diphosphooligosaccharide--protein glycosyltransferase subunit 1	2.66618
Q96B65	USP25	11	1	USP25 protein	2.66295
Q96DB2	HDAC11	7	2	Histone deacetylase 11	2.66074
H0Y8D6	ABCA2	12	4	ATP-binding cassette sub-family A member 2	2.65964
Q5SQH5	DHX16	5	1	DEAH (Asp-Glu-Ala-His) box polypeptide 16, isoform CRA_a	2.65956
Q96QT6	PHF12	6	3	PHD finger protein 12	2.64732
Q66GS9	CEP135	49	9	Centrosomal protein of 135 kDa	2.64324
Q86XZ4	SPATS2	32	6	Spermatogenesis-associated serine-rich protein 2	2.64072
Q9ULJ1	ODF2L	5	1	Outer dense fiber protein 2-like	2.63991
Q6NUQ4	TMEM214	8	6	Transmembrane protein 214	2.63413
Q2PPJ7	RALGAPA2	23	8	Ral GTPase-activating protein subunit alpha-2	2.63385
O43586	PSTPIP1	4	2	Proline-serine-threonine phosphatase-interacting protein 1	2.62539
P34896	SHMT1	10	1	Serine hydroxymethyltransferase, cytosolic	2.62356
Q9NUQ7	UFSP2	7	3	Ufm1-specific protease 2	2.62009
P49366	DHPS	11	2	Deoxyhypusine synthase	2.61835
O14607	UTY	27	4	Histone demethylase UTY	2.61703
P09848	LCT	10	5	Lactase-phlorizin hydrolase	2.61553
P09104	ENO2	115	47	Gamma-enolase	2.60893
P24071	FCAR	4	1	Immunoglobulin alpha Fc receptor	2.60574
Q9UKG9	CROT	14	4	Peroxisomal carnitine O-octanoyltransferase	2.60077
Q96NH3	TBC1D32	9	3	Protein broad-minded	2.59856
P63000	RAC1	28	6	Ras-related C3 botulinum toxin substrate 1	2.59493
Q15700	DLG2	35	1	Disks large homolog 2	2.59473
Q07075	ENPEP	12	7	Glutamyl aminopeptidase	2.59303
Q9ULW5	RAB26	3	3	Ras-related protein Rab-26	2.58719
Q9NZZ3	CHMP5	23	12	Charged multivesicular body protein 5	2.58038
P0C862	C1QTNF9	4	2	Complement C1q and tumor necrosis factor-related protein 9A	2.58028
Q9HCM1	KIAA1551	49	12	Uncharacterized protein KIAA1551	2.57868
O95479	H6PD	17	3	GDH/6PGL endoplasmic bifunctional protein	2.57713
O75436	VPS26A	24	7	Vacuolar protein sorting-associated protein 26A	2.57693
O60449	LY75	4	2	Lymphocyte antigen 75	2.57157
O95297	MPZL1	5	2	Myelin protein zero-like protein 1	2.57095
P13612	ITGA4	10	5	Integrin alpha-4	2.57091
Q9BWD1	ACAT2	51	28	Acetyl-CoA acetyltransferase, cytosolic	2.5694
Q9UF12	PRODH2	4	1	Probable proline dehydrogenase 2	2.5667
Q9H0D2	ZNF541	9	3	Zinc finger protein 541	2.5595
Q05655	PRKCD	12	3	Protein kinase C delta type	2.55867
P09958	FURIN	8	2	Furin	2.5524
Q5SY34	DYRK3	3	2	Dual-specificity tyrosine-phosphorylation-regulated kinase 3	2.55215
Q9H5Z1	DHX35	12	4	Probable ATP-dependent RNA helicase DHX35	2.55191
A0A0D9SFM1	POLG	4	1	DNA polymerase subunit gamma-1	2.54923
P49642	PRIM1	11	3	DNA primase small subunit	2.54773
Q9BWV3	CDADC1	4	3	Cytidine and dCMP deaminase domain-containing protein 1	2.54132
Q7L622	G2E3	14	3	G2/M phase-specific E3 ubiquitin-protein ligase	2.53911
A0A0A0MSI8	EXOC5	8	4	Exocyst complex component 5	2.53263
Q8N8A2	ANKRD44	15	2	Serine/threonine-protein phosphatase 6 regulatory ankyrin repeat subunit B	2.53046
Q8N608	DPP10	10	3	Inactive dipeptidyl peptidase 10	2.51882
Q08170	SRSF4	34	10	Serine/arginine-rich splicing factor 4	2.51871
K7EJH8	ACTN4	30	3	Alpha-actinin-4	2.5111
O00170	AIP	22	8	AH receptor-interacting protein	2.50897
K7EJ19	NARS	13	1	Asparagine--tRNA ligase, cytoplasmic	2.50814
Q9H1P3	OSBPL2	12	3	Oxysterol-binding protein-related protein 2	2.5076
A0A087WWF1	SELM	5	2	Selenoprotein M	2.50297
Q8N573	OXR1	27	3	Oxidation resistance protein 1	2.50235
Q96N46	TTC14	16	5	Tetratricopeptide repeat protein 14	2.50147
Q5JTD0	TJAP1	8	3	Tight junction-associated protein 1	2.49738
P35998	PSMC2	66	38	26S protease regulatory subunit 7	2.497
O94832	MYO1D	12	3	Unconventional myosin-Id	2.49145
Q9P2H3	IFT80	17	3	Intraflagellar transport protein 80 homolog	2.48849
O14917	PCDH17	17	9	Protocadherin-17	2.48732
O75152	ZC3H11A	15	6	Zinc finger CCCH domain-containing protein 11A	2.48336
Q562E7	WDR81	38	11	WD repeat-containing protein 81	2.47739
K7EQV0	NLRP11	5	1	NACHT, LRR and PYD domains-containing protein 11	2.47365
Q96CS3	FAF2	16	7	FAS-associated factor 2	2.47205
Q9UL12	SARDH	17	5	Sarcosine dehydrogenase, mitochondrial	2.46974
Q9BZE2	PUS3	3	2	tRNA pseudouridine(38/39) synthase	2.46792
P54727	RAD23B	36	20	UV excision repair protein RAD23 homolog B	2.46237
Q9Y2D5	AKAP2	13	4	A-kinase anchor protein 2	2.45835
Q5TDF0	NTPCR	16	1	Cancer-related nucleoside-triphosphatase	2.45669
H3BTB7	EARS2	9	1	Probable glutamate--tRNA ligase, mitochondrial	2.45292
Q15714	TSC22D1	11	3	TSC22 domain family protein 1	2.44598
Q8WZA9	IRGQ	43	25	Immunity-related GTPase family Q protein	2.44394
H7C1U8	APOO	7	3	Apolipoprotein O	2.44214
Q15751	HERC1	162	57	Probable E3 ubiquitin-protein ligase HERC1	2.44106
Q9UJ98	STAG3	18	5	Cohesin subunit SA-3	2.43361
Q5ST30	VARS2	11	6	Valine--tRNA ligase, mitochondrial	2.43285
Q8TEW0	PARD3	27	8	Partitioning defective 3 homolog	2.4327
O75531	BANF1	23	13	Barrier-to-autointegration factor	2.43099
H0Y853	CFAP44	15	5	Cilia- and flagella-associated protein 44	2.42346
P06239	LCK	14	4	Tyrosine-protein kinase Lck	2.42326
P50747	HLCS	7	2	Biotin--protein ligase	2.42323
Q9P219	CCDC88C	103	26	Protein Daple	2.42041
Q7Z3D6	C14orf159	19	3	UPF0317 protein C14orf159, mitochondrial	2.41798
J3QQ67	RPL18	26	4	60S ribosomal protein L18	2.41723
Q14511	NEDD9	12	4	Enhancer of filamentation 1	2.41552
Q01432	AMPD3	20	4	AMP deaminase 3	2.41287
Q8IWE2	FAM114A1	30	11	Protein NOXP20	2.41088
A0A087WZ65	ANK3	40	1	Ankyrin-3	2.4062
E9PMS6	LMO7	76	1	LIM domain only protein 7	2.4057
Q14746	COG2	6	1	Conserved oligomeric Golgi complex subunit 2	2.40196
P45985	MAP2K4	20	5	Dual specificity mitogen-activated protein kinase kinase 4	2.39996
Q5JWF2	GNAS	63	4	Guanine nucleotide-binding protein G(s) subunit alpha isoforms XLas	2.39617
P30046	DDT	9	3	D-dopachrome decarboxylase	2.39607
Q9Y2I9	TBC1D30	13	3	TBC1 domain family member 30	2.38761
Q96IV0	NGLY1	10	2	Peptide-N(4)-(N-acetyl-beta-glucosaminyl)asparagine amidase	2.38577
Q9Y295	DRG1	5	1	Developmentally-regulated GTP-binding protein 1	2.38296
A2IDA3	MPG	4	2	DNA-3-methyladenine glycosylase	2.38171
Q9H013	ADAM19	6	3	Disintegrin and metalloproteinase domain-containing protein 19	2.38163
P08729	KRT7	22	1	Keratin, type II cytoskeletal 7	2.381
Q5BKZ1	ZNF326	17	4	DBIRD complex subunit ZNF326	2.37813
Q9P0W8	SPATA7	10	5	Spermatogenesis-associated protein 7	2.37604
Q9NUM4	TMEM106B	6	3	Transmembrane protein 106B	2.36711
F8VQQ4	TUBA3D	105	1	Tubulin alpha-1A chain	2.3661
Q13748	TUBA3C	168	1	Tubulin alpha-3C/D chain	2.3661
Q71U36	TUBA1A	219	1	Tubulin alpha-1A chain	2.3661
Q969X6	UTP4	11	2	Cirhin	2.36527
Q9NY65	TUBA8	115	3	Tubulin alpha-8 chain	2.36429
Q14624	ITIH4	15	7	Inter-alpha-trypsin inhibitor heavy chain H4	2.36115
Q13702	RAPSN	5	1	43 kDa receptor-associated protein of the synapse	2.35839
P61160	ACTR2	41	20	Actin-related protein 2	2.35304
Q8NF37	LPCAT1	4	2	Lysophosphatidylcholine acyltransferase 1	2.35231
Q8WWZ4	ABCA10	13	2	ATP-binding cassette sub-family A member 10	2.35225
Q9BQE6	LBHD1	3	3	LBH domain-containing protein 1	2.35149
Q9H6W3	NO66	11	4	Bifunctional lysine-specific demethylase and histidyl-hydroxylase NO66	2.35029
Q9NWZ5	UCKL1	7	4	Uridine-cytidine kinase-like 1	2.34663
Q92556	ELMO1	7	2	Engulfment and cell motility protein 1	2.34451
Q9H082	RAB33B	4	1	Ras-related protein Rab-33B	2.34394
Q8NHY3	GAS2L2	18	8	GAS2-like protein 2 O	2.34282
Q96QZ7	MAGI1	17	6	Membrane-associated guanylate kinase, WW and PDZ domain-containing protein 1	2.34122
Q8TER5	ARHGEF40	33	7	Rho guanine nucleotide exchange factor 40	2.33985
Q15366	PCBP2	61	4	Poly(rC)-binding protein 2	2.33851
P78356	PIP4K2B	16	3	Phosphatidylinositol 5-phosphate 4-kinase type-2 beta	2.33512
Q9BWT3	PAPOLG	18	4	Poly(A) polymerase gamma	2.33433
Q5XG92	CES4A	9	2	Carboxylesterase 4A	2.32966
Q9UPV0	CEP164	16	4	Centrosomal protein of 164 kDa	2.32842
O15021	MAST4	111	2	Microtubule-associated serine/threonine-protein kinase 4	2.32808
P25786	PSMA1	52	8	Proteasome subunit alpha type-1	2.32698
Q96A65	EXOC4	21	5	Exocyst complex component 4	2.32659
Q13546	RIPK1	4	2	Receptor-interacting serine/threonine-protein kinase 1	2.32183
Q9ULD9	ZNF608	12	3	Zinc finger protein 608	2.31859
H0YE29	ARHGAP1	17	1	Rho GTPase-activating protein 1	2.3159
Q9BVR0	HERC2P3	8	1	Putative HERC2-like protein 3	2.31408
Q8IX01	SUGP2	70	2	SURP and G-patch domain-containing protein 2	2.30189
Q9P2L0	WDR35	27	8	WD repeat-containing protein 35	2.29826
Q96C45	ULK4	18	7	Serine/threonine-protein kinase ULK4	2.29685
P48735	IDH2	92	44	Isocitrate dehydrogenase [NADP], mitochondrial	2.2956
D6RAC8	MEPE	11	2	Matrix extracellular phosphoglycoprotein	2.29528
H0Y8L3	TGFBI	13	2	Transforming growth factor-beta-induced protein ig-h3	2.29254
E7EV50	GABRB2	7	1	Gamma-aminobutyric acid receptor subunit beta-2	2.28982
C9JW74	MEST	10	5	Mesoderm-specific transcript homolog protein	2.28839
Q8N998	CCDC89	8	1	Coiled-coil domain-containing protein 89	2.28589
Q7Z5L9	IRF2BP2	13	6	Interferon regulatory factor 2-binding protein 2	2.2801
Q9H9A6	LRRC40	46	20	Leucine-rich repeat-containing protein 40	2.27871
O15541	RNF113A	4	1	RING finger protein 113A	2.2775
O94913	PCF11	18	7	Pre-mRNA cleavage complex 2 protein Pcf11	2.27499
Q5TH69	ARFGEF3	12	1	Brefeldin A-inhibited guanine nucleotide-exchange protein 3	2.27467
Q6IN84	MRM1	6	2	rRNA methyltransferase 1, mitochondrial	2.2742
Q15365	PCBP1	46	18	Poly(rC)-binding protein 1	2.27144
C9JZZ0	APOA5	3	2	Apolipoprotein A-V	2.27106
P30101	PDIA3	132	80	Protein disulfide-isomerase A3	2.27094
Q4VXM0	MTHFD1L	4	1	Monofunctional C1-tetrahydrofolate synthase, mitochondrial	2.27014
Q9NYU1	UGGT2	18	6	UDP-glucose:glycoprotein glucosyltransferase 2	2.2635
O60869	EDF1	7	3	Endothelial differentiation-related factor 1	2.26304
P50552	VASP	16	6	Vasodilator-stimulated phosphoprotein	2.25986
A0A087X159	SSBP2	7	2	Single-stranded DNA-binding protein 2	2.25883
P53384	NUBP1	6	2	Cytosolic Fe-S cluster assembly factor NUBP1	2.2554
Q96J01	THOC3	4	2	THO complex subunit 3	2.25437
Q16181	SEPT7	62	9	Septin-7	2.25237
E9PR44	CRYAB	5	2	Alpha-crystallin B chain	2.25053
P12271	RLBP1	5	2	Retinaldehyde-binding protein 1	2.2489
B5MD58	SREBF1	4	2	Sterol regulatory element-binding protein 1	2.24825
Q6ZMW2	ZNF782	4	2	Zinc finger protein 782	2.24141
O76074	PDE5A	14	6	cGMP-specific 3',5'-cyclic phosphodiesterase	2.24036
Q7Z408	CSMD2	17	4	CUB and sushi domain-containing protein 2	2.23528
Q68DX3	FRMPD2	20	9	FERM and PDZ domain-containing protein 2	2.22858
C9J0K6	SRI	36	14	Sorcin	2.22673
Q4KMQ1	TPRN	4	2	Taperin	2.22452
O43488	AKR7A2	32	13	Aflatoxin B1 aldehyde reductase member 2	2.21945
Q16658	FSCN1	105	57	Fascin	2.21872
P34897	SHMT2	79	20	Serine hydroxymethyltransferase, mitochondrial	2.21541
P49917	LIG4	6	1	DNA ligase 4	2.2112
Q69YN4	KIAA1429	30	6	Protein virilizer homolog	2.20974
K7ER90	EIF3G	12	1	Eukaryotic translation initiation factor 3 subunit G	2.20955
Q9Y4W6	AFG3L2	38	13	AFG3-like protein 2	2.20813
O00409	FOXN3	5	1	Forkhead box protein N3	2.20753
Q01081	U2AF1	8	6	Splicing factor U2AF 35 kDa subunit	2.20672
Q7Z2Z1	TICRR	55	16	Treslin	2.20377
M0R337	ZNF550	3	2	Zinc finger protein 550	2.20352
Q16270	IGFBP7	3	2	Insulin-like growth factor-binding protein 7	2.19769
P42336	PIK3CA	15	5	Phosphatidylinositol 4,5-bisphosphate 3-kinase catalytic subunit alpha isoform	2.19753
A0A087WXL3	POLQ	23	4	DNA polymerase theta	2.1943
Q14353	GAMT	7	2	Guanidinoacetate N-methyltransferase	2.19369
Q15436	SEC23A	61	21	Protein transport protein Sec23A	2.18866
Q7Z5K2	WAPL	13	2	Wings apart-like protein homolog	2.18457
P28329	CHAT	18	7	Choline O-acetyltransferase	2.18321
Q8IZS8	CACNA2D3	30	7	Voltage-dependent calcium channel subunit alpha-2/delta-3	2.18287
Q8N584	TTC39C	6	2	Tetratricopeptide repeat protein 39C	2.18249
P32519	ELF1	4	1	ETS-related transcription factor Elf-1	2.17776
P10606	COX5B	12	4	Cytochrome c oxidase subunit 5B, mitochondrial	2.17525
Q8N1A0	KRT222	6	2	Keratin-like protein KRT222	2.17449
P10523	SAG	5	2	S-arrestin	2.17234
Q8N3C0	ASCC3	72	22	Activating signal cointegrator 1 complex subunit 3	2.16995
E9PEZ1	CUL9	12	5	Cullin-9	2.16923
Q96FV9	THOC1	17	4	THO complex subunit 1	2.16919
Q99439	CNN2	25	2	Calponin-2	2.16652
Q92503	SEC14L1	8	4	SEC14-like protein 1	2.16358
Q9P2G3	KLHL14	7	4	Kelch-like protein 14	2.16343
Q9UQM7	CAMK2A	21	2	Calcium/calmodulin-dependent protein kinase type II subunit alpha	2.15433
P30038	ALDH4A1	30	11	Delta-1-pyrroline-5-carboxylate dehydrogenase, mitochondrial	2.15228
P51957	NEK4	10	3	Serine/threonine-protein kinase Nek4	2.14819
Q9H1B5	XYLT2	11	2	Xylosyltransferase 2	2.14061
J3QQH7	HYOU1	16	1	Hypoxia up-regulated protein 1	2.136
P08581	MET	11	5	Hepatocyte growth factor receptor	2.13285
Q9UI33	SCN11A	5	2	Sodium channel protein type 11 subunit alpha	2.13188
Q8N4C8	MINK1	27	4	Misshapen-like kinase 1	2.1281
Q9H6E4	CCDC134	8	2	Coiled-coil domain-containing protein 134	2.12664
Q9NRW1	RAB6B	52	11	Ras-related protein Rab-6B	2.12551
H7C3M2	RPL3	30	1	60S ribosomal protein L3	2.12451
Q765P7	MTSS1L	13	3	MTSS1-like protein	2.11682
Q13214	SEMA3B	14	4	Semaphorin-3B	2.11302
P14324	FDPS	35	17	Farnesyl pyrophosphate synthase	2.11068
Q9ULB5	CDH7	12	5	Cadherin-7	2.10362
Q8N766	EMC1	23	6	ER membrane protein complex subunit 1	2.10156
Q2TAL8	QRICH1	5	1	Glutamine-rich protein 1	2.09928
P31937	HIBADH	39	11	3-hydroxyisobutyrate dehydrogenase, mitochondrial	2.09791
P56537	EIF6	15	6	Eukaryotic translation initiation factor 6	2.09768
P49903	SEPHS1	21	9	Selenide, water dikinase 1	2.09481
A0A087X176	QSOX2	8	2	Sulfhydryl oxidase	2.09367
P22413	ENPP1	16	9	Ectonucleotide pyrophosphatase/phosphodiesterase family member 1	2.0912
H3BUP2	NOL3	5	3	Nucleolar protein 3	2.09057
Q8NCE0	TSEN2	5	3	tRNA-splicing endonuclease subunit Sen2	2.08978
Q9NQW5	PRDM7	7	2	Probable histone-lysine N-methyltransferase PRDM7	2.0793
O60832	DKC1	27	5	H/ACA ribonucleoprotein complex subunit 4	2.07926
Q6ZU15	SEPT14	25	5	Septin-14	2.07561
P20813	CYP2B6	8	3	Cytochrome P450 2B6	2.07442
Q9H173	SIL1	4	3	Nucleotide exchange factor SIL1	2.06765
I3NI05	ABR	4	1	Active breakpoint cluster region-related protein	2.06638
C9JVC9	CACNA2D2	14	1	Voltage-dependent calcium channel subunit alpha-2/delta-2	2.06604
P43403	ZAP70	8	3	Tyrosine-protein kinase ZAP-70	2.066
A8MVW0	FAM171A2	15	5	Protein FAM171A2	2.0577
Q9HBH9	MKNK2	7	3	MAP kinase-interacting serine/threonine-protein kinase 2	2.05274
O43312	MTSS1	15	3	Metastasis suppressor protein 1	2.04943
P0DMS9	TMIGD3	7	2	Transmembrane domain-containing protein TMIGD3	2.04686
O43432	EIF4G3	36	8	Eukaryotic translation initiation factor 4 gamma 3	2.04334
Q9NYU2	UGGT1	145	68	UDP-glucose:glycoprotein glucosyltransferase 1	2.04319
P98164	LRP2	11	5	Low-density lipoprotein receptor-related protein 2	2.04136
Q96GX9	APIP	18	7	Methylthioribulose-1-phosphate dehydratase	2.04095
D6RFG8	DCK	9	4	Deoxycytidine kinase	2.03942
Q9NRD8	DUOX2	23	1	Dual oxidase 2	2.03837
Q9HCD5	NCOA5	43	14	Nuclear receptor coactivator 5	2.03819
Q9Y5Q9	GTF3C3	7	2	General transcription factor 3C polypeptide 3	2.03792
O95153	TSPOAP1	30	8	Peripheral-type benzodiazepine receptor-associated protein 1	2.03196
Q9UL25	RAB21	22	12	Ras-related protein Rab-21	2.029
P14415	ATP1B2	6	2	Sodium/potassium-transporting ATPase subunit beta-2	2.02485
Q9UBG7	RBPJL	4	3	Recombining binding protein suppressor of hairless-like protein	2.02431
A0A0D9SF53	DDX3X	74	1	ATP-dependent RNA helicase DDX3X	2.01377
O43150	ASAP2	22	4	Arf-GAP with SH3 domain, ANK repeat and PH domain-containing protein 2	2.01287
Q9HBM0	VEZT	10	4	Vezatin	2.01236
P07741	APRT	16	2	Adenine phosphoribosyltransferase	2.01224
Q9Y5H9	PCDHA2	3	2	Protocadherin alpha-2	2.00805
B7Z6P3	KTN1	41	2	Kinectin	2.00738
O76021	RSL1D1	7	4	Ribosomal L1 domain-containing protein 1	2.0044
P00441	SOD1	29	21	Superoxide dismutase [Cu-Zn]	2.00354
O15305	PMM2	4	1	Phosphomannomutase 2	2.00313
O94919	ENDOD1	12	1	Endonuclease domain-containing 1 protein	2.0031
P07101	TH	5	3	Tyrosine 3-monooxygenase	2.00036
Q8NFP9	NBEA	113	38	Neurobeachin	2.00021
Q5VW38	GPR107	8	3	Protein GPR107	-2.00073
O60934	NBN	21	8	Nibrin	-2.00588
P04181	OAT	41	20	Ornithine aminotransferase, mitochondrial	-2.0072
O60502	MGEA5	89	34	Protein O-GlcNAcase	-2.01208
A0A087WUA5	EHD4	19	2	EH domain-containing protein 4	-2.01412
P32321	DCTD	8	4	Deoxycytidylate deaminase	-2.02298
P61981	YWHAG	77	26	14-3-3 protein gamma	-2.02439
Q69YN2	CWF19L1	10	5	CWF19-like protein 1	-2.02492
Q2TAA8	TSNAXIP1	17	5	Translin-associated factor X-interacting protein 1	-2.02492
Q92823	NRCAM	94	45	Neuronal cell adhesion molecule	-2.02538
E9PPZ1	PDZD3	5	1	Na(+)/H(+) exchange regulatory cofactor NHE-RF4	-2.0262
Q8TAQ5	ZNF420	7	4	Zinc finger protein 420	-2.0329
Q86WA8	LONP2	19	3	Lon protease homolog 2, peroxisomal	-2.03332
Q9UL16	CFAP45	17	4	Cilia- and flagella-associated protein 45	-2.03335
Q3ZCM7	TUBB8	83	2	Tubulin beta-8 chain	-2.034
O95461	LARGE1	7	1	Glycosyltransferase-like protein LARGE1	-2.03465
Q9NZL4	HSPBP1	9	3	Hsp70-binding protein 1	-2.04512
A0A087WXR2	STARD10	8	2	PCTP-like protein	-2.05019
Q13451	FKBP5	12	3	Peptidyl-prolyl cis-trans isomerase FKBP5	-2.05055
Q9UHV9	PFDN2	37	17	Prefoldin subunit 2	-2.05128
P52789	HK2	24	2	Hexokinase-2	-2.05364
P30153	PPP2R1A	79	23	Serine/threonine-protein phosphatase 2A 65 kDa regulatory subunit A alpha isoform	-2.05536
Q9BYU1	PBX4	5	1	Pre-B-cell leukemia transcription factor 4	-2.06028
C9J7D0	HHLA2	6	2	HERV-H LTR-associating protein 2	-2.06133
Q12830	BPTF	90	31	Nucleosome-remodeling factor subunit BPTF	-2.06563
Q3SXM5	HSDL1	13	1	Inactive hydroxysteroid dehydrogenase-like protein 1	-2.06583
Q7Z3C6	ATG9A	4	2	Autophagy-related protein 9A	-2.06756
P06865	HEXA	13	3	Beta-hexosaminidase subunit alpha	-2.06852
P10599	TXN	18	13	Thioredoxin	-2.07095
Q7Z6K3	PTAR1	7	3	Protein prenyltransferase alpha subunit repeat-containing protein 1	-2.07248
H0YD04	NDUFV1	4	1	NADH dehydrogenase [ubiquinone] flavoprotein 1, mitochondrial	-2.07795
P06756	ITGAV	16	7	Integrin alpha-V	-2.07902
J3KPQ0	FGFR4	10	2	Receptor protein-tyrosine kinase	-2.08376
Q8N8Q3	ENDOV	8	2	Endonuclease V	-2.08704
Q96HP0	DOCK6	49	11	Dedicator of cytokinesis protein 6	-2.08866
P25787	PSMA2	35	24	Proteasome subunit alpha type-2	-2.09471
O95259	KCNH1	9	1	Potassium voltage-gated channel subfamily H member 1	-2.09615
B1ANH6	GUK1	20	2	Guanylate kinase	-2.09807
Q12965	MYO1E	25	5	Unconventional myosin-Ie	-2.10349
Q16512	PKN1	14	3	Serine/threonine-protein kinase N1	-2.10789
Q9UJ14	GGT7	14	7	Gamma-glutamyltransferase 7	-2.11048
Q8TEQ0	SNX29	6	2	Sorting nexin-29	-2.11062
Q96PX9	PLEKHG4B	6	2	Pleckstrin homology domain-containing family G member 4B	-2.1136
Q6GMR7	FAAH2	9	3	Fatty-acid amide hydrolase 2	-2.11643
A0A087WZQ1	KCNH7	5	2	Potassium voltage-gated channel subfamily H member 7	-2.11958
Q96K17	BTF3L4	9	4	Transcription factor BTF3 homolog 4	-2.12078
P23526	AHCY	65	41	Adenosylhomocysteinase	-2.12126
P13533	MYH6	93	15	Myosin-6	-2.1217
O95398	RAPGEF3	16	3	Rap guanine nucleotide exchange factor 3	-2.1287
P00374	DHFR	9	8	Dihydrofolate reductase	-2.1297
Q9ULI0	ATAD2B	45	17	ATPase family AAA domain-containing protein 2B	-2.13214
Q9ULV5	HSF4	4	2	Heat shock factor protein 4	-2.13331
O15031	PLXNB2	156	45	Plexin-B2	-2.13646
P43405	SYK	11	5	Tyrosine-protein kinase SYK	-2.14105
Q9P013	CWC15	3	2	Spliceosome-associated protein CWC15 homolog	-2.14125
I3L3R5	CCER2	6	2	Coiled-coil domain-containing glutamate-rich protein 2	-2.14463
C9JXP4	ZBED1	9	1	Zinc finger BED domain-containing protein 1	-2.15411
Q460N5	PARP14	43	16	Poly [ADP-ribose] polymerase 14	-2.15612
Q8IZC6	COL27A1	9	4	Collagen alpha-1(XXVII) chain	-2.15644
I3L4M5	CEP131	8	1	Centrosomal protein of 131 kDa	-2.16331
P36542	ATP5C1	43	24	ATP synthase subunit gamma, mitochondrial	-2.16753
Q6ZNA1	ZNF836	8	1	Zinc finger protein 836	-2.17008
Q5JU69	TOR2A	6	4	Torsin-2A	-2.1759
Q9UKV8	AGO2	15	2	Protein argonaute-2	-2.1794
Q04828	AKR1C1	17	4	Aldo-keto reductase family 1 member C1	-2.18811
Q2TAC6	KIF19	16	4	Kinesin-like protein KIF19	-2.18956
Q14678	KANK1	12	1	KN motif and ankyrin repeat domain-containing protein 1	-2.19677
O00629	KPNA4	17	10	Importin subunit alpha-3	-2.20142
Q99081	TCF12	19	9	Transcription factor 12	-2.21512
A0A087WYK0	SELV	6	1	Selenoprotein V	-2.21556
P51784	USP11	22	2	Ubiquitin carboxyl-terminal hydrolase 11	-2.21728
D3DPN2	SDC3	4	2	Syndecan	-2.21989
Q9NPL8	TIMMDC1	10	3	Complex I assembly factor TIMMDC1, mitochondrial	-2.2272
E9PG19	FCHSD2	8	5	F-BAR and double SH3 domains protein 2	-2.23226
Q96PE7	MCEE	3	2	Methylmalonyl-CoA epimerase, mitochondrial	-2.2339
P40145	ADCY8	13	2	Adenylate cyclase type 8	-2.23672
Q96K49	TMEM87B	9	3	Transmembrane protein 87B	-2.23746
Q14839	CHD4	91	1	Chromodomain-helicase-DNA-binding protein 4	-2.24074
Q5JQC9	AKAP4	16	4	A-kinase anchor protein 4	-2.24222
O43164	PJA2	6	4	E3 ubiquitin-protein ligase Praja-2	-2.24519
Q9UPQ7	PDZRN3	18	5	E3 ubiquitin-protein ligase PDZRN3	-2.24643
Q02127	DHODH	9	3	Dihydroorotate dehydrogenase (quinone), mitochondrial	-2.25183
Q96L34	MARK4	9	3	MAP/microtubule affinity-regulating kinase 4	-2.25869
Q32P28	P3H1	40	16	Prolyl 3-hydroxylase 1	-2.26628
Q5T7N3	KANK4	4	2	KN motif and ankyrin repeat domain-containing protein 4	-2.26823
Q92930	RAB8B	30	8	Ras-related protein Rab-8B	-2.27221
B4E2D5	SUPT20H	7	1	Transcription factor SPT20 homolog	-2.2727
Q96BY6	DOCK10	58	10	Dedicator of cytokinesis protein 10	-2.27642
Q08211	DHX9	155	77	ATP-dependent RNA helicase A	-2.28164
Q16186	ADRM1	10	4	Proteasomal ubiquitin receptor ADRM1	-2.28336
Q9Y3D6	FIS1	5	2	Mitochondrial fission 1 protein	-2.28459
Q9Y243	AKT3	21	6	RAC-gamma serine/threonine-protein kinase	-2.28617
Q14934	NFATC4	8	3	Nuclear factor of activated T-cells, cytoplasmic 4	-2.28918
P22670	RFX1	12	1	MHC class II regulatory factor RFX1	-2.28924
Q8N944	AMER3	13	4	APC membrane recruitment protein 3	-2.29909
P11586	MTHFD1	117	4	C-1-tetrahydrofolate synthase, cytoplasmic	-2.30259
P15586	GNS	51	2	N-acetylglucosamine-6-sulfatase	-2.30575
Q9NQT8	KIF13B	72	18	Kinesin-like protein KIF13B	-2.30832
Q92973	TNPO1	71	29	Transportin-1	-2.31226
Q9NT99	LRRC4B	23	9	Leucine-rich repeat-containing protein 4B	-2.32083
Q13683	ITGA7	10	3	Integrin alpha-7	-2.32361
Q15067	ACOX1	53	17	Peroxisomal acyl-coenzyme A oxidase 1	-2.33072
Q13190	STX5	8	1	Syntaxin-5	-2.33338
Q9Y5K6	CD2AP	21	6	CD2-associated protein	-2.33594
Q9HAV0	GNB4	19	1	Guanine nucleotide-binding protein subunit beta-4	-2.34449
O95361	TRIM16	10	1	Tripartite motif-containing protein 16	-2.3455
P02647	APOA1	6	4	Apolipoprotein A-I	-2.35215
A0A087X0I9	PRKCQ	3	2	Protein kinase C	-2.35575
H3BNY4	WDR59	7	1	WD repeat-containing protein 59	-2.35956
Q12800	TFCP2	10	1	Alpha-globin transcription factor CP2	-2.36823
F5H7P7	PPWD1	9	3	Peptidylprolyl isomerase domain and WD repeat-containing protein 1	-2.36937
Q9NY99	SNTG2	7	4	Gamma-2-syntrophin	-2.37122
Q9HCJ6	VAT1L	36	11	Synaptic vesicle membrane protein VAT-1 homolog-like	-2.37163
Q9Y5H2	PCDHGA11	15	6	Protocadherin gamma-A11	-2.37511
O14578	CIT	61	9	Citron Rho-interacting kinase	-2.37845
B8ZZA3	KYNU	6	1	Kynureninase	-2.38273
Q86VP1	TAX1BP1	23	1	Tax1-binding protein 1	-2.39763
O94973	AP2A2	70	9	AP-2 complex subunit alpha-2	-2.39863
P42892	ECE1	15	6	Endothelin-converting enzyme 1	-2.41538
P29218	IMPA1	26	10	Inositol monophosphatase 1	-2.42293
P78316	NOP14	13	4	Nucleolar protein 14	-2.43003
Q8NDV3	SMC1B	10	2	Structural maintenance of chromosomes protein 1B	-2.43487
P26038	MSN	148	40	Moesin	-2.44008
P11488	GNAT1	14	2	Guanine nucleotide-binding protein G(t) subunit alpha-1	-2.44176
D6RE79	MFSD10	3	3	Major facilitator superfamily domain-containing protein 10	-2.44656
H7C4G9	ERC2	36	1	ERC protein 2 (Fragment)	-2.46888
P07225	PROS1	5	2	Vitamin K-dependent protein S	-2.47341
Q9Y4W2	LAS1L	25	3	Ribosomal biogenesis protein LAS1L	-2.47436
A0A0G2JIF2	HLA-A	6	1	HLA class I histocompatibility antigen, A-3 alpha chain	-2.47448
P51649	ALDH5A1	45	20	Succinate-semialdehyde dehydrogenase, mitochondrial	-2.47525
Q8TB36	GDAP1	7	2	Ganglioside-induced differentiation-associated protein 1	-2.47689
Q96SZ5	ADO	8	1	2-aminoethanethiol dioxygenase	-2.48412
Q8WXI9	GATAD2B	43	20	Transcriptional repressor p66-beta	-2.48459
Q9UPP1	PHF8	6	1	Histone lysine demethylase PHF8	-2.48612
O75363	BCAS1	30	3	Breast carcinoma-amplified sequence 1	-2.48722
Q03154	ACY1	13	8	Aminoacylase-1	-2.48919
F8VYY9	PRKAG1	5	3	5'-AMP-activated protein kinase subunit gamma-1	-2.49934
Q9UKZ1	CNOT11	5	1	CCR4-NOT transcription complex subunit 11	-2.50061
Q7Z7H5	TMED4	20	7	Transmembrane emp24 domain-containing protein 4	-2.50885
A0A0A0MT56	CSTF2	17	2	Cleavage stimulation factor subunit 2 (Fragment)	-2.51209
Q17RW2	COL24A1	9	2	Collagen alpha-1(XXIV) chain	-2.51591
P63096	GNAI1	46	6	Guanine nucleotide-binding protein G(i) subunit alpha-1	-2.51769
Q93088	BHMT	4	1	Betaine--homocysteine S-methyltransferase 1	-2.52433
H0YI76	KRT5	27	2	Keratin, type II cytoskeletal 5 (Fragment)	-2.52484
Q86VY9	TMEM200A	4	3	Transmembrane protein 200A	-2.52533
P30154	PPP2R1B	29	5	Serine/threonine-protein phosphatase 2A 65 kDa regulatory subunit A beta isoform	-2.52859
Q96KQ4	PPP1R13B	7	3	Apoptosis-stimulating of p53 protein 1	-2.5287
Q93045	STMN2	28	8	Stathmin-2	-2.53285
Q9NZ09	UBAP1	18	1	Ubiquitin-associated protein 1	-2.5384
P36021	SLC16A2	6	4	Monocarboxylate transporter 8	-2.54932
Q9NQX4	MYO5C	18	4	Unconventional myosin-Vc	-2.5502
O95169	NDUFB8	9	4	NADH dehydrogenase [ubiquinone] 1 beta subcomplex subunit 8, mitochondrial	-2.55637
P61457	PCBD1	6	1	Pterin-4-alpha-carbinolamine dehydratase	-2.58738
Q702N8	XIRP1	5	3	Xin actin-binding repeat-containing protein 1	-2.58976
E9PHH9	POLR3C	5	2	DNA-directed RNA polymerase III subunit RPC3	-2.59301
Q12815	TROAP	5	3	Tastin	-2.59408
Q9NZR2	LRP1B	40	8	Low-density lipoprotein receptor-related protein 1B	-2.59856
E9PPQ8	NASP	6	1	Nuclear autoantigenic sperm protein (Fragment)	-2.60123
Q9HD20	ATP13A1	7	1	Manganese-transporting ATPase 13A1	-2.60397
Q8TEL6	TRPC4AP	8	3	Short transient receptor potential channel 4-associated protein	-2.60443
P26599	PTBP1	68	8	Polypyrimidine tract-binding protein 1	-2.61503
Q9Y5G3	PCDHGB1	7	2	Protocadherin gamma-B1	-2.62289
P17301	ITGA2	19	2	Integrin alpha-2	-2.63957
Q8NC96	NECAP1	6	1	Adaptin ear-binding coat-associated protein 1	-2.64277
Q15643	TRIP11	110	38	Thyroid receptor-interacting protein 11	-2.66235
P17480	UBTF	40	1	Nucleolar transcription factor 1	-2.67158
O95613	PCNT	34	9	Pericentrin	-2.6814
Q9Y692	GMEB1	7	4	Glucocorticoid modulatory element-binding protein 1	-2.68718
Q96AC6	KIFC2	6	3	Kinesin-like protein KIFC2	-2.69132
Q8WZ73	RFFL	8	2	E3 ubiquitin-protein ligase rififylin	-2.69292
P49593	PPM1F	17	3	Protein phosphatase 1F	-2.69765
Q9P2D6	FAM135A	18	6	Protein FAM135A	-2.71697
P52895	AKR1C2	17	1	Aldo-keto reductase family 1 member C2	-2.71866
Q9NTG7	SIRT3	4	3	NAD-dependent protein deacetylase sirtuin-3, mitochondrial	-2.71976
H7C128	BRD8	17	1	Bromodomain-containing protein 8 (Fragment)	-2.72539
Q96EI5	TCEAL4	6	2	Transcription elongation factor A protein-like 4	-2.72914
Q6UXY1	BAIAP2L2	7	2	Brain-specific angiogenesis inhibitor 1-associated protein 2-like protein 2	-2.73241
Q00013	MPP1	14	7	55 kDa erythrocyte membrane protein	-2.73498
O95182	NDUFA7	9	8	NADH dehydrogenase [ubiquinone] 1 alpha subcomplex subunit 7	-2.73663
Q9UKL3	CASP8AP2	54	14	CASP8-associated protein 2	-2.74701
E7ERH1	TNS1	21	1	Tensin-1 (Fragment)	-2.75545
Q8NB37	PDDC1	7	3	Parkinson disease 7 domain-containing protein 1	-2.76299
P14136	GFAP	40	11	Glial fibrillary acidic protein	-2.76982
Q16222	UAP1	14	5	UDP-N-acetylhexosamine pyrophosphorylase	-2.77984
B4DPY1	N4BP2L2	5	1	NEDD4-binding protein 2-like 2	-2.78336
C9J2H1	ITIH5	14	3	Inter-alpha-trypsin inhibitor heavy chain H5	-2.78907
P43652	AFM	5	1	Afamin	-2.78927
Q5SV16	ATAD3A	13	1	ATPase family AAA domain-containing protein 3A (Fragment)	-2.79377
E9PF32	DENND3	27	2	DENN domain-containing protein 3	-2.79477
Q7RTV0	PHF5A	7	4	PHD finger-like domain-containing protein 5A	-2.80589
Q92545	TMEM131	12	5	Transmembrane protein 131	-2.80754
P05534	HLA-A	10	1	HLA class I histocompatibility antigen, A-24 alpha chain	-2.81587
A8MWG7	MAP3K19	18	1	Mitogen-activated protein kinase kinase kinase 19	-2.816
Q9NXE4	SMPD4	24	2	Sphingomyelin phosphodiesterase 4	-2.81903
O75170	PPP6R2	25	3	Serine/threonine-protein phosphatase 6 regulatory subunit 2	-2.81971
H0YAR2	PABPC1	55	2	Polyadenylate-binding protein 1 (Fragment)	-2.82317
Q9H9P8	L2HGDH	15	2	L-2-hydroxyglutarate dehydrogenase, mitochondrial	-2.83037
P23246	SFPQ	127	69	Splicing factor, proline- and glutamine-rich	-2.83067
P06396	GSN	78	4	Gelsolin	-2.83458
E9PDJ4	DOCK8	10	1	Dedicator of cytokinesis protein 8	-2.83621
H0YDK2	RBBP4	22	1	Histone-binding protein RBBP4 (Fragment)	-2.84539
O94887	FARP2	32	5	FERM, RhoGEF and pleckstrin domain-containing protein 2	-2.85094
E7EQT3	SLC4A5	4	2	Anion exchange protein (Fragment)	-2.85408
O95571	ETHE1	13	7	Persulfide dioxygenase ETHE1, mitochondrial	-2.86917
Q8NFC6	BOD1L1	71	22	Biorientation of chromosomes in cell division protein 1-like 1	-2.8717
Q9ULC4	MCTS1	14	6	Malignant T-cell-amplified sequence 1	-2.87633
Q02779	MAP3K10	3	2	Mitogen-activated protein kinase kinase kinase 10	-2.87635
Q5T890	ERCC6L2	58	15	DNA excision repair protein ERCC-6-like 2	-2.87752
B7Z415	QDPR	17	1	Dihydropteridine reductase	-2.88023
Q9NQS1	AVEN	5	1	Cell death regulator Aven	-2.8832
A0A0A0MSM4	TANC1	6	1	Protein TANC1	-2.89145
Q9BYH8	NFKBIZ	3	2	NF-kappa-B inhibitor zeta	-2.89559
Q6YHU6	THADA	11	3	Thyroid adenoma-associated protein	-2.89714
Q86YB8	ERO1B	5	1	ERO1-like protein beta	-2.90222
Q8NHU6	TDRD7	5	2	Tudor domain-containing protein 7	-2.90406
Q9BZF9	UACA	59	2	Uveal autoantigen with coiled-coil domains and ankyrin repeats	-2.91037
P35613	BSG	22	15	Basigin	-2.91849
Q8N0W3	FUK	14	2	L-fucose kinase	-2.92478
P13796	LCP1	24	7	Plastin-2	-2.93014
Q15126	PMVK	15	5	Phosphomevalonate kinase	-2.94188
O15360	FANCA	20	6	Fanconi anemia group A protein	-2.94524
P11182	DBT	22	6	Lipoamide acyltransferase component of branched-chain alpha-keto acid dehydrogenase complex, mitochondrial	-2.94741
P35268	RPL22	15	2	60S ribosomal protein L22	-2.97828
Q9UMX5	NENF	12	6	Neudesin	-2.98301
E9PKK8	DPP3	15	1	Dipeptidyl peptidase 3 (Fragment)	-2.98911
Q9BW19	KIFC1	10	4	Kinesin-like protein KIFC1	-2.992
Q9H8W5	TRIM45	4	1	Tripartite motif-containing protein 45	-3.00125
G3V5W4	TUBB3	37	1	Tubulin beta-3 chain	-3.01366
Q9BRD0	BUD13	11	3	BUD13 homolog	-3.02309
Q8TDL5	BPIFB1	3	2	BPI fold-containing family B member 1	-3.03158
Q15048	LRRC14	4	1	Leucine-rich repeat-containing protein 14	-3.03698
Q9UEW8	STK39	22	9	STE20/SPS1-related proline-alanine-rich protein kinase	-3.03791
Q9NWS1	PARPBP	5	3	PCNA-interacting partner	-3.03817
P55285	CDH6	14	5	Cadherin-6	-3.04989
Q9NV79	PCMTD2	7	4	Protein-L-isoaspartate O-methyltransferase domain-containing protein 2	-3.05648
P82909	MRPS36	13	7	28S ribosomal protein S36, mitochondrial	-3.06245
A7MBM2	DISP2	7	2	Protein dispatched homolog 2	-3.07182
Q6P087	RPUSD3	4	1	RNA pseudouridylate synthase domain-containing protein 3	-3.07576
Q8IZA0	KIAA0319L	8	3	Dyslexia-associated protein KIAA0319-like protein	-3.07598
Q8IVE3	PLEKHH2	9	2	Pleckstrin homology domain-containing family H member 2	-3.0816
P35712	SOX6	6	1	Transcription factor SOX-6	-3.09335
A0A087WTI1	RAB1B	19	1	Ras-related protein Rab-1B	-3.0951
B2RTY4	MYO9A	196	65	Unconventional myosin-Ixa	-3.13306
Q8NI35	PATJ	37	9	InaD-like protein	-3.13615
H3BVD2	PML	7	2	Protein PML (Fragment)	-3.13989
Q9UI17	DMGDH	10	4	Dimethylglycine dehydrogenase, mitochondrial	-3.15194
O75830	SERPINI2	11	2	Serpin I2	-3.15237
P29992	GNA11	17	3	Guanine nucleotide-binding protein subunit alpha-11	-3.15956
Q8N0X4	CLYBL	7	1	Citrate lyase subunit beta-like protein, mitochondrial	-3.16407
F5H248	COPS7A	8	1	COP9 signalosome complex subunit 7a	-3.16407
Q9Y6L7	TLL2	9	3	Tolloid-like protein 2	-3.17243
Q96JN8	NEURL4	12	2	Neuralized-like protein 4	-3.20245
P15529	CD46	4	1	Membrane cofactor protein	-3.21719
P61353	RPL27	17	4	60S ribosomal protein L27	-3.21879
Q8TF39	ZNF483	6	3	Zinc finger protein 483	-3.22818
P46939	UTRN	217	65	Utrophin	-3.23962
P17021	ZNF17	10	4	Zinc finger protein 17	-3.2412
O95716	RAB3D	17	2	Ras-related protein Rab-3D	-3.26353
Q9H974	QTRT2	3	2	Queuine tRNA-ribosyltransferase subunit QTRTD1	-3.26385
O43184	ADAM12	4	1	Disintegrin and metalloproteinase domain-containing protein 12	-3.27451
Q5VUA4	ZNF318	24	5	Zinc finger protein 318	-3.28233
O60783	MRPS14	4	2	28S ribosomal protein S14, mitochondrial	-3.29094
Q15276	RABEP1	107	42	Rab GTPase-binding effector protein 1	-3.29095
O94955	RHOBTB3	9	4	Rho-related BTB domain-containing protein 3	-3.29969
C9JFR7	CYCS	14	9	Cytochrome c (Fragment)	-3.30057
P21953	BCKDHB	5	2	2-oxoisovalerate dehydrogenase subunit beta, mitochondrial	-3.30742
Q9NRL2	BAZ1A	31	8	Bromodomain adjacent to zinc finger domain protein 1A	-3.31259
K7EJE6	FMNL1	6	1	Formin-like protein 1 (Fragment)	-3.32806
P50336	PPOX	6	2	Protoporphyrinogen oxidase	-3.33334
E7EQB8	IDH3G	7	1	Isocitrate dehydrogenase [NAD] subunit, mitochondrial	-3.34033
Q9NWQ8	PAG1	11	2	Phosphoprotein associated with glycosphingolipid-enriched microdomains 1	-3.34861
O00506	STK25	8	3	Serine/threonine-protein kinase 25	-3.36118
Q8N8N7	PTGR2	10	2	Prostaglandin reductase 2	-3.38284
P27449	ATP6V0C	4	2	V-type proton ATPase 16 kDa proteolipid subunit	-3.38669
Q9P0J0	NDUFA13	20	4	NADH dehydrogenase [ubiquinone] 1 alpha subcomplex subunit 13	-3.43152
Q5SQP8	CTBP2	19	2	C-terminal-binding protein 2	-3.4329
Q86VW0	SESTD1	13	2	SEC14 domain and spectrin repeat-containing protein 1	-3.43633
Q00532	CDKL1	3	2	Cyclin-dependent kinase-like 1	-3.43761
Q9NQW6	ANLN	27	4	Actin-binding protein anillin	-3.47733
Q5T1H1	EYS	16	4	Protein eyes shut homolog	-3.47778
P51153	RAB13	16	4	Ras-related protein Rab-13	-3.4909
Q9HAV7	GRPEL1	21	8	GrpE protein homolog 1, mitochondrial	-3.49834
P29322	EPHA8	4	2	Ephrin type-A receptor 8	-3.51468
O95985	TOP3B	7	2	DNA topoisomerase 3-beta-1	-3.53939
J3QL79	HYDIN	7	2	Hydrocephalus-inducing protein homolog (Fragment)	-3.56234
O43295	SRGAP3	43	11	SLIT-ROBO Rho GTPase-activating protein 3	-3.61296
O00587	MFNG	3	2	Beta-1,3-N-acetylglucosaminyltransferase manic fringe	-3.64418
Q9Y657	SPIN1	20	8	Spindlin-1	-3.66465
Q9NVE5	USP40	13	4	Ubiquitin carboxyl-terminal hydrolase 40	-3.67358
P02675	FGB	7	1	Fibrinogen beta chain	-3.67494
Q02156	PRKCE	10	2	Protein kinase C epsilon type	-3.67517
Q9P2P6	STARD9	176	45	StAR-related lipid transfer protein 9	-3.68679
Q9NY61	AATF	5	1	Protein AATF	-3.69401
Q14643	ITPR1	60	22	Inositol 1,4,5-trisphosphate receptor type 1	-3.69992
Q13490	BIRC2	13	1	Baculoviral IAP repeat-containing protein 2	-3.70788
P62979	RPS27A	40	1	Ubiquitin-40S ribosomal protein S27a	-3.7744
Q9UK61	FAM208A	10	4	Protein FAM208A	-3.77934
Q8N3A8	PARP8	8	2	Poly [ADP-ribose] polymerase 8	-3.82002
Q9BZ76	CNTNAP3	16	1	Contactin-associated protein-like 3	-3.83408
A0A087WVL5	BNIP3L	5	3	BCL2/adenovirus E1B 19 kDa protein-interacting protein 3-like	-3.85971
Q6V1X1	DPP8	12	3	Dipeptidyl peptidase 8	-3.86613
Q2M3G0	ABCB5	7	2	ATP-binding cassette sub-family B member 5	-3.89236
Q86SH2	ZAR1	7	1	Zygote arrest protein 1	-3.90644
Q8TB73	NDNF	12	5	Protein NDNF	-3.91462
P53367	ARFIP1	42	15	Arfaptin-1	-3.93652
B4DJX4	PLEKHA5	33	1	Pleckstrin homology domain-containing family A member 5 (Fragment)	-3.94983
Q9P2H5	USP35	16	3	Ubiquitin carboxyl-terminal hydrolase 35	-3.95753
E5RJD0	GM2A	4	1	Ganglioside GM2 activator (Fragment)	-3.97366
Q5JVL4	EFHC1	9	3	EF-hand domain-containing protein 1	-4.06608
O00244	ATOX1	4	3	Copper transport protein ATOX1	-4.09719
Q6AHZ1	ZNF518A	53	8	Zinc finger protein 518A	-4.11162
Q8IZQ1	WDFY3	93	27	WD repeat and FYVE domain-containing protein 3	-4.11307
Q7L5N1	COPS6	23	14	COP9 signalosome complex subunit 6	-4.17594
C9JYM0	POP7	4	3	Ribonuclease P protein subunit p20 (Fragment)	-4.2123
Q9BS92	NIPSNAP3B	7	1	Protein NipSnap homolog 3B	-4.22907
O43903	GAS2	3	3	Growth arrest-specific protein 2	-4.30113
G3V5U1	WARS	11	1	Tryptophan--tRNA ligase, cytoplasmic (Fragment)	-4.31688
Q14344	GNA13	29	12	Guanine nucleotide-binding protein subunit alpha-13	-4.35977
O14924	RGS12	5	3	Regulator of G-protein signaling 12	-4.37249
K7EM38	ACTG1	78	1	Actin, cytoplasmic 2 (Fragment)	-4.37536
A6QL64	ANKRD36	141	22	Ankyrin repeat domain-containing protein 36A	-4.37654
Q9BUH8	BEGAIN	7	1	Brain-enriched guanylate kinase-associated protein	-4.38923
Q9H0T7	RAB17	6	2	Ras-related protein Rab-17	-4.40368
Q15835	GRK1	4	2	Rhodopsin kinase	-4.41428
O43670	ZNF207	17	7	BUB3-interacting and GLEBS motif-containing protein ZNF207	-4.48537
P43146	DCC	50	8	Netrin receptor DCC	-4.51268
Q9P2W1	PSMC3IP	7	1	Homologous-pairing protein 2 homolog	-4.53165
Q2M389	KIAA1033	37	18	WASH complex subunit 7	-4.5927
P10827	THRA	4	1	Thyroid hormone receptor alpha	-4.60879
Q58EX2	SDK2	28	11	Protein sidekick-2	-4.64359
O00533	CHL1	18	4	Neural cell adhesion molecule L1-like protein	-4.68245
Q76M96	CCDC80	7	1	Coiled-coil domain-containing protein 80	-4.70601
Q8N0V3	RBFA	3	2	Putative ribosome-binding factor A, mitochondrial	-4.71694
P21964	COMT	6	1	Catechol O-methyltransferase	-4.73654
Q16352	INA	117	12	Alpha-internexin	-4.77523
Q9UNK0	STX8	8	3	Syntaxin-8	-4.86094
Q9BYW2	SETD2	35	10	Histone-lysine N-methyltransferase SETD2	-4.88778
H7C131	ACAA1	13	1	3-ketoacyl-CoA thiolase, peroxisomal (Fragment)	-5.04157
Q15389	ANGPT1	6	1	Angiopoietin-1	-5.25006
P08151	GLI1	10	4	Zinc finger protein GLI1	-5.27949
H3BM52	ARL2BP	4	1	ADP-ribosylation factor-like protein 2-binding protein (Fragment)	-5.3515
P33151	CDH5	6	3	Cadherin-5	-5.39788
E9PK67	PARP10	10	5	Poly [ADP-ribose] polymerase 10	-5.41038
Q9GZV5	WWTR1	6	1	WW domain-containing transcription regulator protein 1	-5.5286
Q08AH3	ACSM2A	4	2	Acyl-coenzyme A synthetase ACSM2A, mitochondrial	-5.54741
Q99456	KRT12	25	2	Keratin, type I cytoskeletal 12	-5.58959
Q92834	RPGR	33	14	X-linked retinitis pigmentosa GTPase regulator	-5.60604
B7ZLP8	TARSL2	7	1	Probable threonine--tRNA ligase 2, cytoplasmic	-5.97699
Q6NUI2	GPAT2	4	2	Glycerol-3-phosphate acyltransferase 2, mitochondrial	-6.00286
P41594	GRM5	12	6	Metabotropic glutamate receptor 5	-6.12831
C9JEC5	PNCK	3	2	Calcium/calmodulin-dependent protein kinase type 1B (Fragment)	-6.38906
Q14644	RASA3	9	4	Ras GTPase-activating protein 3	-7.03239
Q8N7X1	RBMXL3	14	5	RNA-binding motif protein, X-linked-like-3	-7.31517
E7EWW9	GSTM1	16	1	Glutathione S-transferase Mu 1	-7.55147
Q9Y6X0	SETBP1	22	9	SET-binding protein	-7.60615
P11308	ERG	11	4	Transcriptional regulator ERG	-7.77159
Q17R98	ZNF827	19	5	Zinc finger protein 827	-7.90827
A9Z1Z3	FER1L4	28	3	Fer-1-like protein 4	-8.53449
Q05193	DNM1	73	1	Dynamin-1	-9.61985
P53582	METAP1	6	4	Methionine aminopeptidase 1	-12.9299
